# Supplementary material for: Regional high-frequency monitoring revealed chloride concentrations in exceedance of ecological benchmarks in urban streams across the Delaware River Basin, USA
Source: Environ Monit Assess. 2025 Aug 29;197(9):1056. doi: 10.1007/s10661-025-14485-6 (PMC12394352; doi:10.1007/s10661-025-14485-6)
Supplement: Supplementary file 2 — Supplementary file2 (XLSX 24.3 KB) [file 10661_2025_14485_MOESM2_ESM.xlsx]

## Sheet: Sheet1
Table SI-1. Information for the watershed characteristics used in cluster analysis, including general variable category, variable name, variable description, scale at which the data were summarized for the Delaware River Basin (watershed = variable was summarized for the delineated watershed using the monitoring location as the pour point; COMID = the variable was summarized using the area for th…
Variable category	Variable name	Variable description	Units	Summary scale	Citation	Summarized data source	Original source
basin area	area_km2	Basin area	km2	Watershed	NA	NA	https://apps.nationalmap.gov/downloader/
LULC	lc_agric_pct	Agricultural LULC within upslope accumulated area	Percent	Watershed	Dewitz, 2021	NA	https://www.usgs.gov/centers/eros/science/national-land-cover-database
LULC	lc_barren_pct	Barren LULC within upslope accumulated area	Percent	Watershed	Dewitz, 2021	NA	https://www.usgs.gov/centers/eros/science/national-land-cover-database
LULC	lc_devel_pct	Developed LULC within upslope accumulated area	Percent	Watershed	Dewitz, 2021	NA	https://www.usgs.gov/centers/eros/science/national-land-cover-database
LULC	lc_forest_pct	Forested LULC within upslope accumulated area	Percent	Watershed	Dewitz, 2021	NA	https://www.usgs.gov/centers/eros/science/national-land-cover-database
LULC	lc_herba_pct	Herbaceous LULC within upslope accumulated area	Percent	Watershed	Dewitz, 2021	NA	https://www.usgs.gov/centers/eros/science/national-land-cover-database
LULC	lc_shrub_pct	Shrubland LULC within upslope accumulated area	Percent	Watershed	Dewitz, 2021	NA	https://www.usgs.gov/centers/eros/science/national-land-cover-database
LULC	lc_water_pct	Water LULC within upslope accumulated area	Percent	Watershed	Dewitz, 2021	NA	https://www.usgs.gov/centers/eros/science/national-land-cover-database
LULC	lc_wetla_pct	Wetland LULC within upslope accumulated area	Percent	Watershed	Dewitz, 2021	NA	https://www.usgs.gov/centers/eros/science/national-land-cover-database
LULC	lc_agric_pct_Cat	Agricultural LULC within the local catchment	Percent	COMID	Hill and others, 2016	https://www.epa.gov/national-aquatic-resource-surveys/streamcat-dataset	https://www.usgs.gov/centers/eros/science/national-land-cover-database
LULC	lc_barren_pct_Cat	Barren LULC within the local catchment	Percent	COMID	Hill and others, 2016	https://www.epa.gov/national-aquatic-resource-surveys/streamcat-dataset	https://www.usgs.gov/centers/eros/science/national-land-cover-database
LULC	lc_devel_pct_Cat	Developed LULC within the local catchment	Percent	COMID	Hill and others, 2016	https://www.epa.gov/national-aquatic-resource-surveys/streamcat-dataset	https://www.usgs.gov/centers/eros/science/national-land-cover-database
LULC	lc_forest_pct_Cat	Forested LULC within the local catchment	Percent	COMID	Hill and others, 2016	https://www.epa.gov/national-aquatic-resource-surveys/streamcat-dataset	https://www.usgs.gov/centers/eros/science/national-land-cover-database
LULC	lc_herba_pct_Cat	Herbaceous LULC within the local catchment	Percent	COMID	Hill and others, 2016	https://www.epa.gov/national-aquatic-resource-surveys/streamcat-dataset	https://www.usgs.gov/centers/eros/science/national-land-cover-database
LULC	lc_shrub_pct_Cat	Shrubland LULC within the local catchment	Percent	COMID	Hill and others, 2016	https://www.epa.gov/national-aquatic-resource-surveys/streamcat-dataset	https://www.usgs.gov/centers/eros/science/national-land-cover-database
LULC	lc_water_pct_Cat	Water LULC within the local catchment	Percent	COMID	Hill and others, 2016	https://www.epa.gov/national-aquatic-resource-surveys/streamcat-dataset	https://www.usgs.gov/centers/eros/science/national-land-cover-database
LULC	lc_wetla_pct_Cat	Wetland LULC within the local catchment	Percent	COMID	Hill and others, 2016	https://www.epa.gov/national-aquatic-resource-surveys/streamcat-dataset	https://www.usgs.gov/centers/eros/science/national-land-cover-database
impervious surface	PctImp2011WsRp100	Imperviousness of anthropogenic surfaces within the 100-meter riparian zone for 2011 for the upslope accumulated area	Percent	COMID	Hill and others, 2016	https://www.epa.gov/national-aquatic-resource-surveys/streamcat-dataset	https://www.mrlc.gov/data
impervious surface	PctImp2016WsRp100	Imperviousness of anthropogenic surfaces within the 100-meter riparian zone for 2016 for the upslope accumulated area	Percent	COMID	Hill and others, 2016	https://www.epa.gov/national-aquatic-resource-surveys/streamcat-dataset	https://www.mrlc.gov/data
impervious surface	PctImp2006WsRp100	Imperviousness of anthropogenic surfaces within the 100-meter riparian zone for 2006 for the upslope accumulated area	Percent	COMID	Hill and others, 2016	https://www.epa.gov/national-aquatic-resource-surveys/streamcat-dataset	https://www.mrlc.gov/data
impervious surface	PctImp2019Cat	Imperviousness of anthropogenic surfaces for 2019 within the local catchment	Percent	COMID	Hill and others, 2016	https://www.epa.gov/national-aquatic-resource-surveys/streamcat-dataset	https://www.usgs.gov/centers/eros/science/national-land-cover-database
impervious surface	PctImp2019Ws	Imperviousness of anthropogenic surfaces for 2019 within the upslope accumulated area	Percent	COMID	Hill and others, 2016	https://www.epa.gov/national-aquatic-resource-surveys/streamcat-dataset	https://www.usgs.gov/centers/eros/science/national-land-cover-database
road network	ACC_TOTAL_ROAD_DENS	Road density normalized by basin area	Km roads per km2	COMID	Wieczorek and others, 2018	https://www.sciencebase.gov/catalog/item/57976a0ce4b021cadec97890	https://www.census.gov/geographies/mapping-files/time-series/geo/tiger-line-file.html
road network	nrml_rd_crss	Road crossings normalized by basin area	Number per km2	COMID	Wieczorek and others, 2018	https://www.sciencebase.gov/catalog/item/57976a0ce4b021cadec97890	https://www.census.gov/geographies/mapping-files/time-series/geo/tiger-line-file.html
mining	MineDensCat	Density of mine sites within local catchment	Sites per km2	COMID	Hill and others, 2016	https://www.epa.gov/national-aquatic-resource-surveys/streamcat-dataset	Active mines and mineral plants in the US
mining	MineDensWs	Density of mine sites within upslope accumulated area	Sites per km2	COMID	Hill and others, 2016	https://www.epa.gov/national-aquatic-resource-surveys/streamcat-dataset	Active mines and mineral plants in the US
mining	MineDensWsRp100	Mine density within the 100-m riparian zone for the upslope accumulated area	Sites per km2	COMID	Hill and others, 2016	https://www.epa.gov/national-aquatic-resource-surveys/streamcat-dataset	http://tin.er.usgs.gov/mineplant/
mining	ACC_NWALT12_41	Mining LULC within the upslope accumulated area	Percent	COMID	Wieczorek and others, 2018	Attributes for NHDPlus Version 2.1 Catchments and Modified Routing of Upstream Watersheds for the Conterminous United States: NAWQA Wall-to-Wall Anthropogenic Land Use Trends (NWALT) - ScienceBase-Catalog	U.S. conterminous wall-to-wall anthropogenic land use trends (NWALT), 1974–2012 (usgs.gov)
major lithology	ml_metam_pct	Metamorphic lithology within upslope accumulated area	Percent	Watershed	Horton, 2017	NA	https://doi.org/10.5066/F7WH2N65
major lithology	ml_uncon_pct	Unconsolidated lithology within upslope accumulated area	Percent	Watershed	Horton, 2017	NA	https://doi.org/10.5066/F7WH2N66
major lithology	ml_carbo_pct	Carbonate lithology within upslope accumulated area	Percent	Watershed	Horton, 2017	NA	https://doi.org/10.5066/F7WH2N67
major lithology	ml_igneo_pct	Igneous lithology within upslope accumulated area	Percent	Watershed	Horton, 2017	NA	https://doi.org/10.5066/F7WH2N68
major lithology	ml_water_pct	Open water (as defined by the major lithology dataset) within upslope accumulated area	Percent	Watershed	Horton, 2017	NA	https://doi.org/10.5066/F7WH2N69
major lithology	ml_sedapp_pct	Sedimentary Appalachian lithology within upslope accumulated area	Percent	Watershed	Horton, 2017	NA	https://doi.org/10.5066/F7WH2N70
major lithology	ml_sedmes_pct	Sedimentary Mesozoic lithology within upslope accumulated area	Percent	Watershed	Horton, 2017	NA	https://doi.org/10.5066/F7WH2N71
surficial lithology	sl_glacial	Glacial surface lithology within upslope accumulated area. This is equal to the sum of glacial surficial lithology classes 410, 420, 421, 430, 431, 450, and 451	Percent	Watershed	Soller and others, 2009	NA	https://pubs.usgs.gov/ds/425/
surficial lithology	sl_nonglacial	Non-glacial surface lithology within upslope accumulated area. This is equal to the sum of the surficial lithology classes not listed in the sl_glacial definition	Percent	Watershed	Soller and others, 2009	NA	https://pubs.usgs.gov/ds/425/
lithologic geochemistry	PctCarbResidWs	Carbonate residual lithology within upslope accumulated area	Percent	COMID	Hill and others, 2016	https://www.epa.gov/national-aquatic-resource-surveys/streamcat-dataset	https://www.sciencebase.gov/catalog/folder/53481333e4b06f6ce034aae7
lithologic geochemistry	CaOWs	Calcium oxide in surface lithology within upslope accumulated area	Percent	COMID	Hill and others, 2016	https://www.epa.gov/national-aquatic-resource-surveys/streamcat-dataset	ScienceBase (Browse Folder) - ScienceBase-Catalog
lithologic geochemistry	SWs	Sulfur in surface lithology within upslope accumulated area	Percent	COMID	Hill and others, 2016	https://www.epa.gov/national-aquatic-resource-surveys/streamcat-dataset	ScienceBase (Browse Folder) - ScienceBase-Catalog
lithologic geochemistry	MgOWs	Magnesium oxide in surface lithology within upslope accumulated area	Percent	COMID	Hill and others, 2016	https://www.epa.gov/national-aquatic-resource-surveys/streamcat-dataset	ScienceBase (Browse Folder) - ScienceBase-Catalog
lithologic geochemistry	SiO2Ws	Silicon dioxide in surface lithology within upslope accumulated area	Percent	COMID	Hill and others, 2016	https://www.epa.gov/national-aquatic-resource-surveys/streamcat-dataset	ScienceBase (Browse Folder) - ScienceBase-Catalog
lithologic geochemistry	Fe2O3Ws	Ferric oxide in surface lithology within upslope accumulated area	Percent	COMID	Hill and others, 2016	https://www.epa.gov/national-aquatic-resource-surveys/streamcat-dataset	ScienceBase (Browse Folder) - ScienceBase-Catalog
contaminant point source density	NPDESDensWs	Density of pollutant discharge sites within upslope accumulated area	Sites per km2	COMID	Hill and others, 2016	https://www.epa.gov/national-aquatic-resource-surveys/streamcat-dataset	Geospatial Data Download Service | US EPA
contaminant point source density	SuperfundDensWs	Density of superfund sites within upslope accumulated area	Sites per km2	COMID	Hill and others, 2016	https://www.epa.gov/national-aquatic-resource-surveys/streamcat-dataset	Geospatial Data Download Service | US EPA
contaminant point source density	TRIDensWs	Density of toxic release sites within upslope accumulated area	Sites per km2	COMID	Hill and others, 2016	https://www.epa.gov/national-aquatic-resource-surveys/streamcat-dataset	Geospatial Data Download Service | US EPA
contaminant point source density	WWTPAllDensWs	Watershed density of wastewater treatment plants within upslope accumulated area	Sites per km2	COMID	Hill and others, 2016	https://www.epa.gov/national-aquatic-resource-surveys/streamcat-dataset	Geospatial Data Download Service | US EPA
contaminant point source density	WWTPAllDensCat	Catchment density of wastewater treatment plants within local catchment	Sites per km2	COMID	Hill and others, 2016	https://www.epa.gov/national-aquatic-resource-surveys/streamcat-dataset	Geospatial Data Download Service | US EPA
climate	ACC_PRSNOW	Average percent of total precipitation that fall as snow, 2000-2014, within the upslope accumulated area	Percent	COMID	Wieczorek and others, 2018	Attributes for NHDPlus Version 2.1 Reach Catchments and Modified Routed Upstream Watersheds for the Conterminous United States: Average Annual Water Balance Variables over the Period of Record, 2000-2014 - ScienceBase-Catalog	Water Balance Model Inputs and Outputs for the Conterminous United States, 1900-2015 - ScienceBase-Catalog
climate	CAT_PRSNOW	Average percent of total precipitation that fall as snow, 2000-2014, within the local catchment	Percent	COMID	Wieczorek and others, 2018	Attributes for NHDPlus Version 2.1 Reach Catchments and Modified Routed Upstream Watersheds for the Conterminous United States: Average Annual Water Balance Variables over the Period of Record, 2000-2014 - ScienceBase-Catalog	Water Balance Model Inputs and Outputs for the Conterminous United States, 1900-2015 - ScienceBase-Catalog
